# Supplementary material for: High pyocyanin production and non-motility of Pseudomonas aeruginosa isolates are correlated with septic shock or death in bacteremic patients
Source: PLoS One. 2021 Jun 11;16(6):e0253259. doi: 10.1371/journal.pone.0253259 (PMC8195364; doi:10.1371/journal.pone.0253259)
Supplement: S1 File — (XLS) [file pone.0253259.s005.xls]

## Sheet: sheet1
patient_no	age	sex	WBC	neutropenia	Immunosuppression	Source	received time_eff_antibiotics within 24hrs?	time_eff_antib_1 (hours)	fin_eff_antib	fin_comb_antib	MDR	duration_of_bacteremia	Co-morbidities	outcomes	Presence of septic shock	Motility	Twitching	Mucoidy	Elastolytic activity (cms)	ExoS	ToxA	LasB	PlcH	ExoU	Pyocyanin in ug/ml
patient 1	59	F	4.9	0	yes	Line/endovascular	1	3	B lact	No	no	2 days	GI disease	survived (30 days)	no	Motile	present	No	>1	present	present	present	present	absent	16.17
patient 3	48	M	7.1	0	yes	Line/endovascular	0	50	B lact	No	no	3 days	other	survived (30 days)	no	Motile	present	No	>1	present	present	present	present	absent	11.48
patient 4	51	M	3.8	0	no	burns/wound	1	0	col	No	no	1 day	burns, kidney disease	Death (24hrs)	yes	Motile	present	No	>1	present	present	present	present	absent	18.45
patient 5	75	F	11.3	0	yes	Unknown	1	15	B lact	No	no	1 day	Cancer	survived (>30 days)	no	Motile	absent	No	>1	present	present	present	present	absent	16.5
patient 6	38	F	18.4	0	no	Line/endovascular	1	3	B lact	No	no	1 day	other	Death (24 hrs)	yes	Motile	present	No	<1	absent	present	present	present	present	0.07
patient 8	87	M	10.7	0	no	Line/endovascular	1	14	B lact	No	no	2 days	GI disease	Death (10days)	yes	Motile	present	No	>1	present	present	present	present	absent	19.03
patient 9	76	F	20.4	0	no	Pneumonia	1	0	B lact	No	yes	1 day	GI disease	survived (17days)	yes	Non-motile	present	No	No	present	present	present	absent	absent	0.31
patient 10	76	M	9	0	no	Line/endovascular	0	72	B lact	No	yes	4 days	CV disease, DM, kidney disease	survived (>30days)	no	Motile	present	No	<1	absent	present	present	present	present	0.054
patient 12	57	M	0.7	0	yes	Pneumonia	1	3	B lact	No	no	1 day	Cancer	survived (12 days)	yes	Motile	present	No	No	present	present	present	present	absent	19.03
patient 13	81	M	2.7	0	no	Urine	1	1	B lact	No	no	1 day	DM, kidney disease, other	survived (>30days)	no	Motile	present	No	No	absent	present	present	present	present	0.207
patient 14	39	F	2.8	0	no	Unknown	1	22.5	B lact, FQ	Yes	no	1 day	Burns	survived (>30days)	no	Motile	present	No	>1	present	present	present	present	absent	13.73
patient 15	27	M	10.5	0	no	burns/wound	1	0	B lact	No	no	1 day	Burns, other	survived (>30days)	no	Motile	present	No	>1	present	present	present	present	absent	20.25
patient 16	56	F	11.1	0	yes	Unknown	1	21	B lact	No	no	1 day	Cancer, other	survived (>30days)	yes	Non-motile	present	No	<1	Absent	present	present	present	present	0.311
patient 17	41	F	13.3	0	no	Line/endovascular	1	12	FQ	No	yes	1 day	other, kidney disease	survived (>30days)	yes	Motile	absent	No	<1	present	present	present	present	absent	0.0908
patient 18	35	F	9.9	0	no	Pneumonia	1	0	FQ,AG	Yes	no	1 day	Burns	survived (>30days)	yes	Motile	present	No	>1	present	present	present	present	absent	9.15
patient 19	45	M	19.7	0	no	Line/endovascular	1	24	B lact,AG	Yes	yes	3 days	other	survived (>30days)	no	Motile	present	No	No	absent	present	present	present	present	0.172
patient 23	52	F	0.1	1	no	Pneumonia	1	18	B lact,AG,FQ	Yes	yes	7 days	Cancer	Death (11 days)	yes	Motile	present	No	>1	present	present	present	present	absent	19.51
patient 24	66	M	8.8	0	no	Abdomen	0	34	B lact,FQ	Yes	yes	1 day	GI disease, DM, kidney disease	survived (>30days)	no	Motile	present	No	No	absent	present	present	present	present	0.07
patient 25	64	M	6.4	0	yes	Pneumonia	0	32	B lact,AG	Yes	yes	1 day	SOT, CV disease	survived (>30days)	no	Motile	present	No	>1	present	present	present	present	absent	0.201
patient 26	56	M	16.6	0	yes	Abdomen	1	0	B lact	No	no	1 day	SOT, GI disease, DM	survived (>30days)	no	Non-motile	present	No	No	absent	present	present	present	present	0.075
patient 27	29	F	7.7	0	no	burns/wound	1	12	B lact	No	no	2 days	other	survived (>30 days)	no	Motile	present	No	>1	present	present	present	present	absent	16.51
patient 29	50	M	9.3	0	no	Pneumonia	1	24	B lact	No	no	3 days	other, DM, kidney disease	survived (Atleast 19 days)	no	Motile	present	No	>1	present	present	present	present	absent	13.235
patient 30	42	M	5.7	0	no	Line/endovascular	1	15	B lact	No	no	4 days	CV disease, DM	survived (atleast 5 days)	no	Motile	present	No	>1	absent	present	present	present	present	8.63
patient 31	47	M	5.9	0	yes	Unknown	1	16	B lact	No	no	1 day	Cancer, other	survived (>30days)	no	Motile	present	No	>1	absent	present	present	present	present	6.144
patient 32	79	F	17.4	0	no	Unknown	1	6	B lact	No	no	1 day	CV disease	Death (15days)	no	Motile	present	No	<1	present	present	present	present	absent	0.0915
patient 33	28	M	45.8	0	no	Line/endovascular	1	13	Blact	No	no	4 days	Cancer	survived (>30days)	no	Motile	present	No	<1	present	present	present	present	absent	4.227
patient 34	36	M	8.7	0	yes	Line/endovascular	1	0	B lact	No	no	3 days	kidney disease	survived (>30days)	no	Motile	absent	No	>1	present	present	present	present	absent	5.542
patient 35	85	M	0.3	1	no	Line/endovascular	1	0	B lact	No	no	1 day	Cancer	Death (48hrs)	yes	Non-motile	present	No	<1	absent	present	present	present	present	0.0773
patient 37	20	F	4	0	no	Line/endovascular	1	0	B lact	No	no	4 days	other	survived (>30days)	no	Motile	present	No	<1	absent	present	present	present	present	8.655
patient 39	54	M	2.7	0	yes	Unknown	1	12	B lact	No	no	1 day	SOT, GI disease	sur vived (>30days)	no	Motile	absent	No	>1	present	present	present	present	present	13.96
patient 40	68	M	1.9	0	yes	Pneumonia	0	70	FQ	No	yes	1 days	SOT, GI disease, DM	survived (>30days)	no	Non-motile	absent	Yes	<1	present	present	present	present	absent	0.267
patient 41	86	M	18.8	0	yes	Pneumonia	1	6	B lact	No	no	1 day	Cancer	Death (3days)	yes	Motile	absent	No	<1	present	present	present	present	absent	3.27
patient44	67	M	0.7	0	yes	Line/endovascular	1	0.5	B lact, FQ	Yes	no	1 day	Cancer	survived (>30days)	no	Motile	absent	No	<1	present	present	present	present	absent	7.39
patient45	53	M	7.4	0	yes	Urine	1	4	B lact	No	no	1 day	SOT, CV disease	Death (24hrs)	yes	Motile	present	No	<1	absent	present	present	present	present	6.078
patient46	19	F	8.5	0	no	Pneumonia	1	0	B lact, FQ	yes	yes	1 day	other	survived (>30days)	no	Motile	absent	No	No	present	present	present	present	absent	0.5335
patient47	44	F	9.9	0	no	burns/wound	1	0.5	B lact	No	no	1 day	Burns	Death (24hrs)	yes	Motile	present	No	<1	present	present	present	present	absent	13.566
patient48	57	F	1	1	yes	Pneumonia	1	5	B lact	No	no	1 day	SOT, kidney disease	Death (24hrs)	yes	Motile	present	No	No	present	present	present	present	absent	10.162
patient49	61	F	1.2	0	yes	Line/endovascular	1	16	B lact	No	no	4 days	Cancer, DM	survived (>30days)	no	Motile	absent	No	>1	present	present	present	present	absent	0.0367
patient50	60	F	2.6	0	yes	Line/endovascular	1	0	B lact	No	no	2 days	Cancer	survived (>30days)	no	Motile	present	No	<1	present	present	present	present	absent	9.466
patient51	56	M	13	0	no	Pneumonia	1	6	B lact	No	no	9 days	other	Survived (>30days)	no	Motile	present	No	>1	present	present	present	present	absent	13.94
patient52	54	F	5.5	0	yes	Abdomen	0	36	B lact, AG	Yes	yes	1 day	SOT, GI disease	survived (>30days)	no	Motile	present	No	<1	absent	present	present	present	present	0.0615
patient55	53	M	11.5	0	yes	Urine	1	5	FQ	No	no	1 day	SOT, GI disease, kidney disease	Death (24hrs)	yes	Motile	absent	No	No	present	present	present	present	absent	3.28
patient56	43	F	13.3	0	no	Unknown	1	5	B lact	No	no	1 day	other	survived (>30days)	no	Motile	present	No	>1	absent	present	present	present	present	13.313
patient57	67	M	3.1	0	yes	Abdomen	1	24	B lact	No	no	1 day	SOT, kidney disease	survived (>30 days)	no	Motile	present	No	<1	absent	present	present	present	present	13.8
patient58	28	F	4.8	0	no	burns/wounds	1	0	B lact, AG	Yes	no	2 days	other	survived (>30days)	no	Motile	absent	No	<1	present	present	present	present	absent	0.0626
patient59	61	F	3.5	0	yes	Line/endovascular	1	14	B lact	No	no	3 days	Cancer	survived (>30days)	no	Motile	present	No	>1	present	present	present	present	absent	17.75
patient60	59	M	17.8	0	no	Urine	0	25	FQ	No	no	2 days	CV disease	survived (atleast 9 days)	no	Motile	present	No	>1	absent	present	present	present	present	0.2185
patient61	62	M	15.8	0	no	Unknown	1	8	FQ	No	no	1 day	other	survived (>30 days)	no	Motile	present	No	>1	present	present	present	present	absent	8.615
patient62	64	F	16.1	0	no	Pneumonia	0	48	B lact	No	no	1 day	other	survived (>30days)	yes	Non-motile	present	No	No	present	present	present	present	absent	5.547
patient64	84	F	19.3	0	no	Unknown	1	18	B lact	No	no	1 day	CV disease	Death (<72hrs)	yes	Motile	present	No	>1	present	present	present	present	present	5.757
patient65	66	F	0.1	1	no	Abdomen	1	24	B lact	No	no	1 day	Cancer	suvived (>30days)	no	Motile	present	No	<1	present	present	present	present	absent	0.0806
patient66	55	M	19.7	0	no	Unknown	1	0	B lact	No	no	1 day	CV disease	survived (>30 days)	no	Motile	present	No	<1	absent	present	present	present	present	0.0093
patient67	77	M	7.3	0	yes	Pneumonia	1	24	B lact	No	no	1 day	Cancer	Death (48hrs)	yes	Motile	present	No	<1	present	present	present	present	absent	0.99717
patient68	68	M	20.7	0	yes	urine	1	0	B lact	No	no	1 day	SOT, kidney disease	survived (>30 days)	no	Motile	present	No	>1	present	present	present	present	absent	4.546
patient69	66	M	2.5	0	yes	Unknown	1	0	B lact	No	no	1 day	SOT, GI disease	survived (30 days)	no	Motile	present	No	>1	absent	absent	present	present	present	0.0838
patient70	31	M	8.1	0	no	burns/wound	1	24	B lact, FQ	Yes	no	1 day	other	survived (>30 days)	no	Motile	present	No	>1	present	present	present	present	absent	8.736
patient71	55	M	10.7	0	no	Line/endovascular	0	72	B lact	No	no	1 day	other, GI disease	survived (>30 days)	no	Motile	present	No	<1	absent	present	present	present	present	1.298
patient72	59	M	2.5	0	no	Pneumonia	1	0	B lact	No	no	1 day	other	survived (>30 days)	no	Motile	present	No	>1	present	present	present	present	absent	6.977
patient73	88	F	11.1	0	no	Abdomen	1	0	B lact	No	no	1 day	other	Death (24hrs)	yes	Motile	present	No	>1	present	present	present	present	absent	16.177
patient74	72	F	19.4	0	no	Line/endovascular	0	72	B lact	No	no	1 day	other, CV disease	Death (16days)	no	Motile	absent	No	<1	present	present	present	present	absent	0.1072
patient75	35	F	7.7	0	no	burns/wounds	1	20	B lact	No	no	4 days	Burns	survived (27 days)	no	Motile	present	No	<1	present	present	present	present	absent	2.858
patient77	49	M	7.5	0	yes	Unknown	1	20	B lact	No	yes	1 day	SOT, GI disease, kidney disease	survived (>30 days)	yes	Non-motile	present	No	<1	absent	present	present	present	present	0.1177
patient78	53	F	5.1	0	no	Abdomen	0	72	col,AG	Yes	yes	5 days	DM, GI disease, kidney disease	Death (10 days)	yes	Motile	absent	No	>1	present	absent	present	present	absent	19.03
patient79	57	M	8.1	0	yes	Line/endovascular	1	0	B lact	No	no	2 days	Cancer	Death (17 days)	yes	Non-motile	present	No	<1	absent	present	present	present	present	0.0616
patient81	85	M	3.5	0	no	Pneumonia	1	12	B lact	No	no	1 day	Burns	Death (25days)	no	Motile	present	No	<1	present	present	present	present	absent	0.322
patient82	85	F	19.7	0	no	Line/endovascular	0	40	B lact	No	no	1 day	CV disease, kidney disease	survived (>30 days)	yes	Motile	absent	No	>1	present	present	present	present	absent	0.7027
patient84	50	M	12.5	0	no	Urine	0	27	B lact	No	no	1 day	DM	survived (>30 days)	no	Motile	present	No	>1	present	present	present	present	absent	11.61
patient86	67	M	14.7	0	yes	Line/endovascular	0	60	B lact	No	no	1 day	Cancer, GI disease	survived (>30 days)	yes	Motile	present	No	>1	present	present	present	present	absent	11.217
patient87	24	M	0.3	1	no	Line/endovascular	1	12	B lact	No	no	4 days	Cancer	survived (>30 days)	no	Motile	absent	No	<1	PCRs did not work despite repeated efforts					0.254
patient89	60	M	16.7	0	no	Line/endovascular	0	50	B lact	No	no	1 day	DM, kidney disease, CV Disease	survived (atleast 14 days)	no	Motile	absent	No	<1	present	present	present	present	absent	0.168
patient90	68	M	22.5	0	no	Pneumonia	0	died before receiving effective Abx	No	No	yes	1 day	DM, GI disease, CV disease	Death < 24 hrs	yes	Motile	present	No	<1	present	present	present	present	absent	7.469
patient95	75	F	10.8	0	yes	Line/endovascular	1	6	B lact	No	no	1 day	SOT, kidney disease	survived (>30 days)	no	Motile	absent	No	No	present	present	present	present	absent	0.0268
patient96	60	M	7.5	0	no	Unknown	0	36	B lact, AG	Yes	yes	1 day	CV disease	survived (>30 days)	no	Motile	present	No	<1	present	present	present	present	present	0.0692
patient99	56	F	16.8	0	yes	Abdomen	1	3	FQ	No	no	1 day	Cancer, GI disease	survived (>30 days)	no	Motile	present	No	>1	present	present	present	present	absent	6.532
patient101	63	M	1.1	0	yes	Unknown	0	50	B lact	No	no	1 day	SOT, kidney disease	survived (>30days)	no	Motile	absent	No	No	absent	present	present	present	present	0.0984

## Sheet: Sheet2
	Immunosuppression/Neutropenia	Nosocomial	Timely effective antibiotics(<24hours)
	No-0	No-0	No-0
	Yes-1	Yes-1	Yes-1
	Comorbidities: Other includes Truama, Chronic lung disease, Neurosurgery and neurologic disease, HIV, TTP, Trauma, prior surgery	Cancer includes Leukemia, myeloma, sickle cell, solid tumor, MDS, Lymphoma	CV disease includes: vasular disease and Heart disease GI disease includes: GI disease and IBD, liver disease
	standard_520x17.072= μg/ml pyocyanin
